# Supplementary material for: Integrative Multi-Omics Analysis Identifies Tissue, Cellular and Splicing Programs Associated with Exercise-Mediated Improvement in Type 2 Diabetes
Source: Cells. 2026 May 26;15(11):979. doi: 10.3390/cells15110979 (PMC13256979; doi:10.3390/cells15110979)
Supplement: Supplementary file 1 [file cells-15-00979-s001.zip]

Archive with 1 entries (1 files):
- cells-4258758-supplementary.xlsx
