# Supplementary material for: Integrative Multi-Omics Analysis Identifies Tissue, Cellular and Splicing Programs Associated with Exercise-Mediated Improvement in Type 2 Diabetes
Source: Cells. 2026 May 26;15(11):979. doi: 10.3390/cells15110979 (PMC13256979; doi:10.3390/cells15110979)
Supplement: Supplementary file 1 [file cells-15-00979-s001.zip › cells-4258758-supplementary.xlsx]

## Sheet: Sheet1
Data Resource
Type	Description	ID
GWAS	Exercise	ukb-b-8764
GWAS	Exercise	ebi-a-GCST006100
GWAS	Type 2 diabetes	ebi-a-GCST006867
GWAS	Type 2 diabetes	finngen_R12_T2D
Single cell RNAseq	exercise and Type 2 diabetes	GSE183288
RNA-seq	exercise and Type 2 diabetes	Individual data
